# Supplementary material for: Ancient Expansion of the Hox Cluster in Lepidoptera Generated Four Homeobox Genes Implicated in Extra-Embryonic Tissue Formation
Source: PLoS Genet. 2014 Oct 23;10(10):e1004698. doi: 10.1371/journal.pgen.1004698 (PMC4207634; doi:10.1371/journal.pgen.1004698)
Supplement: Table S2 — Results of PAML selection analysis for M1-M7 site models and for the branch-site model. For each residue of the homeodomain, the probability of belonging to a given category of ω ratio as well as the inferred ω ratio is included. H1, H2, H3 denote residues in alpha helices. Sites with evidence of unconstrained evolution or positive selection are marked with asterisks. (XLSX) [file pgen.1004698.s012.xlsx]

## Sheet: Feuil1
	Sites	H	S	M1a (Nearly Neutral)	ω	M2a (Positive selection)	ω	M3 (Discrete)	ω	M7 (beta)	ω	M8 (beta & ω)	w	Branch-site	ω background	ω foreground
2	K			1.00000 0.00000 ( 1)	0.045	1.00000 0.00000 0.00000 ( 1)	0.045	0.99456 0.00544 0.00000 ( 1)	0.004	0.00502 0.18163 0.42030 0.29585 0.08567 0.01093 0.00059 0.00001 0.00000 0.00000 ( 3)	0.01	1.00000 0.00000 0.00000 0.00000 0.00000 0.00000 0.00000 0.00000 0.00000 0.00000 0.00000 (1)	0.05	1.00000 0.00000 0.00000 0.00000 ( 1)	0.00415	0.00415
3	R			1.00000 0.00000 ( 1)	0.045	1.00000 0.00000 0.00000 ( 1)	0.045	0.99549 0.00451 0.00000 ( 1)	0.004	0.42030 0.30961 0.17242 0.07157 0.02132 0.00425 0.00050 0.00003 0.00000 0.00000 ( 1)	0.004	1.00000 0.00000 0.00000 0.00000 0.00000 0.00000 0.00000 0.00000 0.00000 0.00000 0.00000 (1)	0.05	1.00000 0.00000 0.00000 0.00000 ( 1)	0.00415	0.00415
4	I			1.00000 0.00000 ( 1)	0.045	1.00000 0.00000 0.00000 ( 1)	0.045	0.00000 0.79804 0.20196 ( 2)	0.067	0.00000 0.00000 0.00001 0.00094 0.01619 0.09871 0.26993 0.36475 0.22317 0.02629 ( 8)	0.078	0.97373 0.02525 0.00097 0.00005 0.00000 0.00000 0.00000 0.00000 0.00000 0.00000 0.00000 (1)	0.053	1.00000 0.00000 0.00000 0.00000 ( 1)	0.00415	0.00415
5	R			1.00000 0.00000 ( 1)	0.045	1.00000 0.00000 0.00000 ( 1)	0.045	0.99223 0.00777 0.00000 ( 1)	0.005	0.40103 0.30412 0.17914 0.08103 0.02724 0.00641 0.00095 0.00007 0.00000 0.00000 ( 1)	0.004	0.99999 0.00001 0.00000 0.00000 0.00000 0.00000 0.00000 0.00000 0.00000 0.00000 0.00000 (1)	0.05	1.00000 0.00000 0.00000 0.00000 ( 1)	0.00415	0.00415
6	T			1.00000 0.00000 ( 1)	0.045	1.00000 0.00000 0.00000 ( 1)	0.045	0.98831 0.01169 0.00000 ( 1)	0.005	0.04832 0.26893 0.35046 0.22918 0.08444 0.01699 0.00163 0.00005 0.00000 0.00000 ( 3)	0.009	1.00000 0.00000 0.00000 0.00000 0.00000 0.00000 0.00000 0.00000 0.00000 0.00000 0.00000 (1)	0.05	1.00000 0.00000 0.00000 0.00000 ( 1)	0.00415	0.00415
7	A			1.00000 0.00000 ( 1)	0.045	1.00000 0.00000 0.00000 ( 1)	0.045	0.00004 0.97989 0.02007 ( 2)	0.049	0.00000 0.00000 0.00022 0.00614 0.05405 0.20675 0.37553 0.29367 0.06321 0.00044 ( 7)	0.058	0.99795 0.00205 0.00000 0.00000 0.00000 0.00000 0.00000 0.00000 0.00000 0.00000 0.00000 (1)	0.05	1.00000 0.00000 0.00000 0.00000 ( 1)	0.00415	0.00415
8	F			1.00000 0.00000 ( 1)	0.045	1.00000 0.00000 0.00000 ( 1)	0.045	0.50420 0.49576 0.00004 ( 1)	0.025	0.00073 0.03725 0.16342 0.29199 0.28624 0.16309 0.05039 0.00669 0.00020 0.00000 ( 4)	0.02	0.99999 0.00001 0.00000 0.00000 0.00000 0.00000 0.00000 0.00000 0.00000 0.00000 0.00000 (1)	0.05	1.00000 0.00000 0.00000 0.00000 ( 1)	0.00415	0.00415
9	T	H1		1.00000 0.00000 ( 1)	0.045	1.00000 0.00000 0.00000 ( 1)	0.045	0.99901 0.00099 0.00000 ( 1)	0.004	0.46719 0.31828 0.15229 0.05008 0.01072 0.00135 0.00008 0.00000 0.00000 0.00000 ( 1)	0.003	1.00000 0.00000 0.00000 0.00000 0.00000 0.00000 0.00000 0.00000 0.00000 0.00000 0.00000 (1)	0.05	1.00000 0.00000 0.00000 0.00000 ( 1)	0.00415	0.00415
10	S	H1		1.00000 0.00000 ( 1)	0.045	1.00000 0.00000 0.00000 ( 1)	0.045	0.98847 0.01153 0.00000 ( 1)	0.005	0.04859 0.27000 0.35075 0.22842 0.08378 0.01680 0.00161 0.00005 0.00000 0.00000 ( 3)	0.009	1.00000 0.00000 0.00000 0.00000 0.00000 0.00000 0.00000 0.00000 0.00000 0.00000 0.00000 (1)	0.05	1.00000 0.00000 0.00000 0.00000 ( 1)	0.00415	0.00415
11	Q	H1		1.00000 0.00000 ( 1)	0.045	1.00000 0.00000 0.00000 ( 1)	0.045	0.00000 0.99765 0.00235 ( 2)	0.047	0.00000 0.00000 0.00003 0.00297 0.05531 0.27754 0.44138 0.20519 0.01754 0.00004 ( 7)	0.052	0.99974 0.00026 0.00000 0.00000 0.00000 0.00000 0.00000 0.00000 0.00000 0.00000 0.00000 (1)	0.05	1.00000 0.00000 0.00000 0.00000 ( 1)	0.00415	0.00415
12	Q	H1		1.00000 0.00000 ( 1)	0.045	1.00000 0.00000 0.00000 ( 1)	0.045	0.99939 0.00061 0.00000 ( 1)	0.004	0.48192 0.31944 0.14506 0.04411 0.00848 0.00093 0.00005 0.00000 0.00000 0.00000 ( 1)	0.003	1.00000 0.00000 0.00000 0.00000 0.00000 0.00000 0.00000 0.00000 0.00000 0.00000 0.00000 (1)	0.05	1.00000 0.00000 0.00000 0.00000 ( 1)	0.00415	0.00415
13	M	H1		1.00000 0.00000 ( 1)	0.045	1.00000 0.00000 0.00000 ( 1)	0.045	0.00068 0.99872 0.00059 ( 2)	0.046	0.00000 0.00002 0.00276 0.04843 0.22578 0.38833 0.26619 0.06489 0.00360 0.00001 ( 6)	0.039	0.99993 0.00007 0.00000 0.00000 0.00000 0.00000 0.00000 0.00000 0.00000 0.00000 0.00000 (1)	0.05	1.00000 0.00000 0.00000 0.00000 ( 1)	0.00415	0.00415
14	M	H1		1.00000 0.00000 ( 1)	0.045	1.00000 0.00000 0.00000 ( 1)	0.045	0.00000 0.30729 0.69271 ( 3)	0.118	0.00000 0.00000 0.00000 0.00000 0.00025 0.00938 0.10645 0.40509 0.43836 0.04046 ( 9)	0.097	0.84343 0.15314 0.00334 0.00008 0.00000 0.00000 0.00000 0.00000 0.00000 0.00000 0.00000 (1)	0.066	1.00000 0.00000 0.00000 0.00000 ( 1)	0.00415	0.00415
15	E	H1		0.99975 0.00025 ( 1)	0.045	0.99975 0.00010 0.00015 ( 1)	0.045	0.00000 0.00733 0.99267 ( 3)	0.149	0.00000 0.00000 0.00000 0.00000 0.00000 0.00022 0.00817 0.11605 0.55964 0.31591 ( 9)	0.139	0.09824 0.82267 0.07639 0.00261 0.00008 0.00000 0.00000 0.00000 0.00000 0.00000 0.00000 (2)	0.148	1.00000 0.00000 0.00000 0.00000 ( 1)	0.00415	0.00415
16	L	H1		1.00000 0.00000 ( 1)	0.045	1.00000 0.00000 0.00000 ( 1)	0.045	0.98574 0.01426 0.00000 ( 1)	0.005	0.37196 0.29458 0.18814 0.09554 0.03725 0.01046 0.00189 0.00017 0.00000 0.00000 ( 1)	0.005	0.99999 0.00001 0.00000 0.00000 0.00000 0.00000 0.00000 0.00000 0.00000 0.00000 0.00000 (1)	0.05	1.00000 0.00000 0.00000 0.00000 ( 1)	0.00415	0.00415
17	E	H1		1.00000 0.00000 ( 1)	0.045	1.00000 0.00000 0.00000 ( 1)	0.045	0.99992 0.00008 0.00000 ( 1)	0.004	0.54275 0.31697 0.11315 0.02409 0.00287 0.00017 0.00000 0.00000 0.00000 0.00000 ( 1)	0.002	1.00000 0.00000 0.00000 0.00000 0.00000 0.00000 0.00000 0.00000 0.00000 0.00000 0.00000 (1)	0.05	1.00000 0.00000 0.00000 0.00000 ( 1)	0.00415	0.00415
18	Q	H1		0.99425 0.00575 ( 1)	0.05	0.99425 0.00224 0.00351 ( 1)	0.05	0.00000 0.08233 0.91767 ( 3)	0.141	0.00000 0.00000 0.00000 0.00000 0.00002 0.00196 0.04634 0.32148 0.54769 0.08251 ( 9)	0.108	0.56735 0.41435 0.01700 0.00111 0.00014 0.00003 0.00001 0.00000 0.00000 0.00000 0.00000 (1)	0.095	0.99995 0.00000 0.00005 0.00000 ( 1)	0.00415	0.00415
19	E	H1		1.00000 0.00000 ( 1)	0.045	1.00000 0.00000 0.00000 ( 1)	0.045	0.00004 0.99847 0.00149 ( 2)	0.047	0.00000 0.00000 0.00036 0.01333 0.11495 0.33969 0.37917 0.14179 0.01070 0.00002 ( 7)	0.047	0.99984 0.00016 0.00000 0.00000 0.00000 0.00000 0.00000 0.00000 0.00000 0.00000 0.00000 (1)	0.05	1.00000 0.00000 0.00000 0.00000 ( 1)	0.00415	0.00415
20	F	H1		1.00000 0.00000 ( 1)	0.045	1.00000 0.00000 0.00000 ( 1)	0.045	0.00706 0.99176 0.00118 ( 2)	0.046	0.00000 0.00035 0.01149 0.08077 0.23390 0.33951 0.24945 0.07845 0.00607 0.00001 ( 6)	0.038	0.99986 0.00014 0.00000 0.00000 0.00000 0.00000 0.00000 0.00000 0.00000 0.00000 0.00000 (1)	0.05	1.00000 0.00000 0.00000 0.00000 ( 1)	0.00415	0.00415
21	G		*	0.00001 0.99999 ( 2)	1	0.00001 0.38947 0.61052 ( 3)	1	0.00000 0.00024 0.99976 ( 3)	0.149	0.00000 0.00000 0.00000 0.00000 0.00000 0.00000 0.00015 0.00519 0.09473 0.89994 (10)	0.194	0.00054 0.12078 0.26911 0.22106 0.14528 0.09032 0.05493 0.03247 0.01793 0.00768 0.03990 (3)	0.569	0.00000 0.00000 1.00000 0.00000 ( 3)	0.00415	1
22	R			1.00000 0.00000 ( 1)	0.045	1.00000 0.00000 0.00000 ( 1)	0.045	0.00073 0.99770 0.00157 ( 2)	0.047	0.00000 0.00002 0.00272 0.04689 0.21596 0.37482 0.27322 0.07953 0.00680 0.00004 ( 6)	0.04	0.99979 0.00021 0.00000 0.00000 0.00000 0.00000 0.00000 0.00000 0.00000 0.00000 0.00000 (1)	0.05	1.00000 0.00000 0.00000 0.00000 ( 1)	0.00415	0.00415
23	T			0.01831 0.98169 ( 2)	0.983	0.01831 0.38234 0.59934 ( 3)	0.983	0.00000 0.00074 0.99926 ( 3)	0.149	0.00000 0.00000 0.00000 0.00000 0.00000 0.00001 0.00077 0.02256 0.26933 0.70732 (10)	0.177	0.00819 0.64459 0.29057 0.04754 0.00744 0.00133 0.00027 0.00006 0.00002 0.00000 0.00000 (2)	0.191	0.99994 0.00000 0.00006 0.00000 ( 1)	0.00415	0.00415
24	R			1.00000 0.00000 ( 1)	0.045	1.00000 0.00000 0.00000 ( 1)	0.045	0.00001 0.94089 0.05910 ( 2)	0.053	0.00000 0.00000 0.00005 0.00263 0.03271 0.15909 0.35054 0.34137 0.11070 0.00292 ( 7)	0.065	0.99378 0.00617 0.00005 0.00000 0.00000 0.00000 0.00000 0.00000 0.00000 0.00000 0.00000 (1)	0.051	1.00000 0.00000 0.00000 0.00000 ( 1)	0.00415	0.00415
25	Y			1.00000 0.00000 ( 1)	0.045	1.00000 0.00000 0.00000 ( 1)	0.045	0.92348 0.07652 0.00000 ( 1)	0.007	0.02963 0.18441 0.29762 0.26810 0.15317 0.05493 0.01113 0.00098 0.00002 0.00000 ( 3)	0.012	1.00000 0.00000 0.00000 0.00000 0.00000 0.00000 0.00000 0.00000 0.00000 0.00000 0.00000 (1)	0.05	1.00000 0.00000 0.00000 0.00000 ( 1)	0.00415	0.00415
26	L			1.00000 0.00000 ( 1)	0.045	1.00000 0.00000 0.00000 ( 1)	0.045	0.00003 0.94549 0.05448 ( 2)	0.052	0.00000 0.00000 0.00017 0.00652 0.06122 0.21591 0.34566 0.27007 0.09474 0.00571 ( 7)	0.06	0.99359 0.00627 0.00014 0.00001 0.00000 0.00000 0.00000 0.00000 0.00000 0.00000 0.00000 (1)	0.051	1.00000 0.00000 0.00000 0.00000 ( 1)	0.00415	0.00415
27	D	H2		0.74605 0.25395 ( 1)	0.287	0.74605 0.09891 0.15504 ( 1)	0.287	0.00000 0.00404 0.99596 ( 3)	0.149	0.00000 0.00000 0.00000 0.00000 0.00000 0.00009 0.00492 0.08878 0.49126 0.41495 ( 9)	0.149	0.05641 0.77979 0.14384 0.01721 0.00229 0.00036 0.00007 0.00001 0.00000 0.00000 0.00000 (2)	0.163	0.99505 0.00000 0.00495 0.00000 ( 1)	0.00415	0.00415
28	R	H2		0.91959 0.08041 ( 1)	0.121	0.91959 0.03132 0.04909 ( 1)	0.121	0.00000 0.02821 0.97179 ( 3)	0.147	0.00000 0.00000 0.00000 0.00000 0.00003 0.00119 0.02042 0.15372 0.48224 0.34241 ( 9)	0.139	0.25570 0.61343 0.11282 0.01497 0.00241 0.00050 0.00013 0.00004 0.00001 0.00000 0.00000 (2)	0.14	0.99974 0.00000 0.00026 0.00000 ( 1)	0.00415	0.00415
29	P	H2	*	0.00597 0.99403 ( 2)	0.994	0.00597 0.38715 0.60688 ( 3)	0.994	0.00000 0.01061 0.98939 ( 3)	0.148	0.00000 0.00000 0.00000 0.00000 0.00000 0.00033 0.00961 0.10239 0.41752 0.47016 (10)	0.153	0.11364 0.60300 0.19252 0.05362 0.01940 0.00859 0.00424 0.00217 0.00108 0.00044 0.00131 (2)	0.189	0.00056 0.00000 0.99944 0.00000 ( 3)	0.00415	1
30	R	H2		1.00000 0.00000 ( 1)	0.045	1.00000 0.00000 0.00000 ( 1)	0.045	0.00000 0.95522 0.04478 ( 2)	0.051	0.00000 0.00000 0.00000 0.00041 0.01413 0.12776 0.37937 0.37720 0.09906 0.00208 ( 7)	0.066	0.99531 0.00465 0.00004 0.00000 0.00000 0.00000 0.00000 0.00000 0.00000 0.00000 0.00000 (1)	0.05	1.00000 0.00000 0.00000 0.00000 ( 1)	0.00415	0.00415
31	R	H2		1.00000 0.00000 ( 1)	0.045	1.00000 0.00000 0.00000 ( 1)	0.045	0.99647 0.00353 0.00000 ( 1)	0.004	0.43048 0.31187 0.16832 0.06676 0.01873 0.00346 0.00037 0.00002 0.00000 0.00000 ( 1)	0.004	1.00000 0.00000 0.00000 0.00000 0.00000 0.00000 0.00000 0.00000 0.00000 0.00000 0.00000 (1)	0.05	1.00000 0.00000 0.00000 0.00000 ( 1)	0.00415	0.00415
32	L	H2		0.99975 0.00025 ( 1)	0.045	0.99975 0.00010 0.00015 ( 1)	0.045	0.00000 0.49764 0.50236 ( 3)	0.098	0.00000 0.00000 0.00000 0.00002 0.00148 0.02647 0.16635 0.40880 0.35132 0.04557 ( 8)	0.092	0.91559 0.08052 0.00358 0.00027 0.00004 0.00001 0.00000 0.00000 0.00000 0.00000 0.00000 (1)	0.059	1.00000 0.00000 0.00000 0.00000 ( 1)	0.00415	0.00415
33	E	H2		1.00000 0.00000 ( 1)	0.045	1.00000 0.00000 0.00000 ( 1)	0.045	0.00008 0.99899 0.00093 ( 2)	0.047	0.00000 0.00000 0.00059 0.01982 0.15037 0.37694 0.34378 0.10211 0.00638 0.00002 ( 6)	0.044	0.99989 0.00011 0.00000 0.00000 0.00000 0.00000 0.00000 0.00000 0.00000 0.00000 0.00000 (1)	0.05	1.00000 0.00000 0.00000 0.00000 ( 1)	0.00415	0.00415
34	L	H2		1.00000 0.00000 ( 1)	0.045	1.00000 0.00000 0.00000 ( 1)	0.045	0.00003 0.92358 0.07639 ( 2)	0.054	0.00000 0.00000 0.00012 0.00368 0.03494 0.15031 0.32879 0.34810 0.13014 0.00392 ( 8)	0.066	0.99175 0.00818 0.00007 0.00000 0.00000 0.00000 0.00000 0.00000 0.00000 0.00000 0.00000 (1)	0.051	1.00000 0.00000 0.00000 0.00000 ( 1)	0.00415	0.00415
35	A	H2		1.00000 0.00000 ( 1)	0.045	1.00000 0.00000 0.00000 ( 1)	0.045	0.00000 0.94845 0.05155 ( 2)	0.052	0.00000 0.00000 0.00003 0.00174 0.02456 0.13749 0.34783 0.37272 0.11412 0.00151 ( 8)	0.066	0.99483 0.00516 0.00001 0.00000 0.00000 0.00000 0.00000 0.00000 0.00000 0.00000 0.00000 (1)	0.051	1.00000 0.00000 0.00000 0.00000 ( 1)	0.00415	0.00415
36	V	H2		0.99999 0.00001 ( 1)	0.045	0.99999 0.00001 0.00001 ( 1)	0.045	0.00000 0.51569 0.48431 ( 2)	0.096	0.00000 0.00000 0.00000 0.00000 0.00030 0.01316 0.14993 0.47971 0.34144 0.01546 ( 8)	0.088	0.93085 0.06817 0.00094 0.00003 0.00000 0.00000 0.00000 0.00000 0.00000 0.00000 0.00000 (1)	0.057	1.00000 0.00000 0.00000 0.00000 ( 1)	0.00415	0.00415
37	Q	H2	*	0.00000 1.00000 ( 2)	1	0.00000 0.38947 0.61052 ( 3)	1	0.00000 0.00013 0.99987 ( 3)	0.149	0.00000 0.00000 0.00000 0.00000 0.00000 0.00000 0.00008 0.00371 0.08175 0.91446 (10)	0.196	0.00034 0.13203 0.33051 0.25949 0.13980 0.06570 0.02985 0.01364 0.00619 0.00234 0.02011 (3)	0.446	0.00000 0.00000 1.00000 0.00000 ( 3)	0.00415	1
38	L			1.00000 0.00000 ( 1)	0.045	1.00000 0.00000 0.00000 ( 1)	0.045	0.04046 0.95739 0.00216 ( 2)	0.045	0.00001 0.00269 0.03442 0.13581 0.26645 0.29956 0.19277 0.06183 0.00641 0.00003 ( 6)	0.034	0.99972 0.00028 0.00000 0.00000 0.00000 0.00000 0.00000 0.00000 0.00000 0.00000 0.00000 (1)	0.05	1.00000 0.00000 0.00000 0.00000 ( 1)	0.00415	0.00415
39	S		*	0.00011 0.99989 ( 2)	1	0.00011 0.38943 0.61046 ( 3)	1	0.00000 0.00037 0.99963 ( 3)	0.149	0.00000 0.00000 0.00000 0.00000 0.00000 0.00000 0.00042 0.01595 0.21622 0.76741 (10)	0.182	0.00358 0.46853 0.33859 0.11394 0.03933 0.01572 0.00716 0.00356 0.00180 0.00076 0.00704 (2)	0.271	0.00000 0.00000 1.00000 0.00000 ( 3)	0.00415	1
40	L			1.00000 0.00000 ( 1)	0.045	1.00000 0.00000 0.00000 ( 1)	0.045	0.03734 0.96194 0.00072 ( 2)	0.045	0.00000 0.00131 0.03405 0.17409 0.33479 0.29894 0.12970 0.02540 0.00171 0.00001 ( 5)	0.03	0.99990 0.00010 0.00000 0.00000 0.00000 0.00000 0.00000 0.00000 0.00000 0.00000 0.00000 (1)	0.05	1.00000 0.00000 0.00000 0.00000 ( 1)	0.00415	0.00415
41	N			1.00000 0.00000 ( 1)	0.045	1.00000 0.00000 0.00000 ( 1)	0.045	0.00000 0.69947 0.30053 ( 2)	0.077	0.00000 0.00000 0.00000 0.00004 0.00204 0.03391 0.20696 0.46437 0.28184 0.01084 ( 8)	0.083	0.96178 0.03782 0.00039 0.00001 0.00000 0.00000 0.00000 0.00000 0.00000 0.00000 0.00000 (1)	0.054	1.00000 0.00000 0.00000 0.00000 ( 1)	0.00415	0.00415
42	E	H3		1.00000 0.00000 ( 1)	0.045	1.00000 0.00000 0.00000 ( 1)	0.045	0.78884 0.21116 0.00000 ( 1)	0.013	0.00008 0.02718 0.21015 0.39193 0.27774 0.08282 0.00974 0.00036 0.00000 0.00000 ( 4)	0.016	1.00000 0.00000 0.00000 0.00000 0.00000 0.00000 0.00000 0.00000 0.00000 0.00000 0.00000 (1)	0.05	1.00000 0.00000 0.00000 0.00000 ( 1)	0.00415	0.00415
43	R	H3		1.00000 0.00000 ( 1)	0.045	1.00000 0.00000 0.00000 ( 1)	0.045	0.48116 0.51879 0.00005 ( 2)	0.026	0.00004 0.01473 0.13599 0.32659 0.32599 0.15621 0.03654 0.00378 0.00013 0.00000 ( 4)	0.02	0.99998 0.00002 0.00000 0.00000 0.00000 0.00000 0.00000 0.00000 0.00000 0.00000 0.00000 (1)	0.05	1.00000 0.00000 0.00000 0.00000 ( 1)	0.00415	0.00415
44	T	H3		1.00000 0.00000 ( 1)	0.045	1.00000 0.00000 0.00000 ( 1)	0.045	0.00000 0.05081 0.94919 ( 3)	0.144	0.00000 0.00000 0.00000 0.00000 0.00008 0.00243 0.03362 0.21951 0.56671 0.17764 ( 9)	0.121	0.40997 0.55858 0.03074 0.00069 0.00001 0.00000 0.00000 0.00000 0.00000 0.00000 0.00000 (2)	0.112	1.00000 0.00000 0.00000 0.00000 ( 1)	0.00415	0.00415
45	I	H3		1.00000 0.00000 ( 1)	0.045	1.00000 0.00000 0.00000 ( 1)	0.045	0.00491 0.99411 0.00097 ( 2)	0.046	0.00000 0.00015 0.00992 0.09447 0.28544 0.35885 0.20109 0.04673 0.00334 0.00002 ( 6)	0.035	0.99987 0.00013 0.00000 0.00000 0.00000 0.00000 0.00000 0.00000 0.00000 0.00000 0.00000 (1)	0.05	1.00000 0.00000 0.00000 0.00000 ( 1)	0.00415	0.00415
46	K	H3		1.00000 0.00000 ( 1)	0.045	1.00000 0.00000 0.00000 ( 1)	0.045	0.99995 0.00005 0.00000 ( 1)	0.004	0.56540 0.31242 0.10110 0.01898 0.00199 0.00011 0.00000 0.00000 0.00000 0.00000 ( 1)	0.002	1.00000 0.00000 0.00000 0.00000 0.00000 0.00000 0.00000 0.00000 0.00000 0.00000 0.00000 (1)	0.05	1.00000 0.00000 0.00000 0.00000 ( 1)	0.00415	0.00415
47	I	H3		1.00000 0.00000 ( 1)	0.045	1.00000 0.00000 0.00000 ( 1)	0.045	0.00292 0.99547 0.00161 ( 2)	0.046	0.00000 0.00010 0.00687 0.07121 0.24248 0.35740 0.24456 0.07124 0.00611 0.00003 ( 6)	0.038	0.99981 0.00019 0.00000 0.00000 0.00000 0.00000 0.00000 0.00000 0.00000 0.00000 0.00000 (1)	0.05	1.00000 0.00000 0.00000 0.00000 ( 1)	0.00415	0.00415
48	W	H3		1.00000 0.00000 ( 1)	0.045	1.00000 0.00000 0.00000 ( 1)	0.045	0.96878 0.03122 0.00000 ( 1)	0.006	0.33510 0.27866 0.19523 0.11367 0.05325 0.01891 0.00456 0.00060 0.00002 0.00000 ( 1)	0.006	0.99998 0.00002 0.00000 0.00000 0.00000 0.00000 0.00000 0.00000 0.00000 0.00000 0.00000 (1)	0.05	1.00000 0.00000 0.00000 0.00000 ( 1)	0.00415	0.00415
49	F	H3		1.00000 0.00000 ( 1)	0.045	1.00000 0.00000 0.00000 ( 1)	0.045	0.99104 0.00896 0.00000 ( 1)	0.005	0.38753 0.30067 0.18435 0.08772 0.03103 0.00754 0.00109 0.00007 0.00000 0.00000 ( 1)	0.004	1.00000 0.00000 0.00000 0.00000 0.00000 0.00000 0.00000 0.00000 0.00000 0.00000 0.00000 (1)	0.05	1.00000 0.00000 0.00000 0.00000 ( 1)	0.00415	0.00415
50	Q	H3		1.00000 0.00000 ( 1)	0.045	1.00000 0.00000 0.00000 ( 1)	0.045	0.99920 0.00080 0.00000 ( 1)	0.004	0.47385 0.31884 0.14904 0.04736 0.00969 0.00116 0.00007 0.00000 0.00000 0.00000 ( 1)	0.003	1.00000 0.00000 0.00000 0.00000 0.00000 0.00000 0.00000 0.00000 0.00000 0.00000 0.00000 (1)	0.05	1.00000 0.00000 0.00000 0.00000 ( 1)	0.00415	0.00415
51	N	H3		1.00000 0.00000 ( 1)	0.045	1.00000 0.00000 0.00000 ( 1)	0.045	0.99993 0.00007 0.00000 ( 1)	0.004	0.55107 0.31542 0.10869 0.02214 0.00253 0.00015 0.00000 0.00000 0.00000 0.00000 ( 1)	0.002	1.00000 0.00000 0.00000 0.00000 0.00000 0.00000 0.00000 0.00000 0.00000 0.00000 0.00000 (1)	0.05	1.00000 0.00000 0.00000 0.00000 ( 1)	0.00415	0.00415
52	R	H3		1.00000 0.00000 ( 1)	0.045	1.00000 0.00000 0.00000 ( 1)	0.045	0.99661 0.00339 0.00000 ( 1)	0.004	0.43411 0.31235 0.16661 0.06516 0.01806 0.00333 0.00036 0.00002 0.00000 0.00000 ( 1)	0.003	1.00000 0.00000 0.00000 0.00000 0.00000 0.00000 0.00000 0.00000 0.00000 0.00000 0.00000 (1)	0.05	1.00000 0.00000 0.00000 0.00000 ( 1)	0.00415	0.00415
53	R	H3		1.00000 0.00000 ( 1)	0.045	1.00000 0.00000 0.00000 ( 1)	0.045	0.99536 0.00464 0.00000 ( 1)	0.004	0.42252 0.30979 0.17126 0.07061 0.02101 0.00425 0.00053 0.00003 0.00000 0.00000 ( 1)	0.004	1.00000 0.00000 0.00000 0.00000 0.00000 0.00000 0.00000 0.00000 0.00000 0.00000 0.00000 (1)	0.05	1.00000 0.00000 0.00000 0.00000 ( 1)	0.00415	0.00415
54	M	H3		1.00000 0.00000 ( 1)	0.045	1.00000 0.00000 0.00000 ( 1)	0.045	0.98839 0.01161 0.00000 ( 1)	0.005	0.00359 0.14160 0.38330 0.33175 0.12024 0.01845 0.00105 0.00002 0.00000 0.00000 ( 3)	0.011	1.00000 0.00000 0.00000 0.00000 0.00000 0.00000 0.00000 0.00000 0.00000 0.00000 0.00000 (1)	0.05	1.00000 0.00000 0.00000 0.00000 ( 1)	0.00415	0.00415
55	K	H3		1.00000 0.00000 ( 1)	0.045	1.00000 0.00000 0.00000 ( 1)	0.045	0.85258 0.14742 0.00000 ( 1)	0.01	0.00011 0.03495 0.24405 0.39885 0.24653 0.06691 0.00817 0.00042 0.00001 0.00000 ( 4)	0.015	1.00000 0.00000 0.00000 0.00000 0.00000 0.00000 0.00000 0.00000 0.00000 0.00000 0.00000 (1)	0.05	1.00000 0.00000 0.00000 0.00000 ( 1)	0.00415	0.00415
56	E	H3		1.00000 0.00000 ( 1)	0.045	1.00000 0.00000 0.00000 ( 1)	0.045	0.00115 0.99826 0.00060 ( 2)	0.046	0.00000 0.00002 0.00406 0.06477 0.26645 0.39175 0.22414 0.04625 0.00255 0.00001 ( 6)	0.036	0.99992 0.00008 0.00000 0.00000 0.00000 0.00000 0.00000 0.00000 0.00000 0.00000 0.00000 (1)	0.05	1.00000 0.00000 0.00000 0.00000 ( 1)	0.00415	0.00415
57	K	H3		1.00000 0.00000 ( 1)	0.045	1.00000 0.00000 0.00000 ( 1)	0.045	0.98628 0.01372 0.00000 ( 1)	0.005	0.00401 0.15283 0.39078 0.31915 0.11305 0.01872 0.00141 0.00004 0.00000 0.00000 ( 3)	0.011	1.00000 0.00000 0.00000 0.00000 0.00000 0.00000 0.00000 0.00000 0.00000 0.00000 0.00000 (1)	0.05	1.00000 0.00000 0.00000 0.00000 ( 1)	0.00415	0.00415
58	K	H3		1.00000 0.00000 ( 1)	0.045	1.00000 0.00000 0.00000 ( 1)	0.045	0.01921 0.98070 0.00009 ( 2)	0.046	0.00000 0.00042 0.02375 0.17624 0.38029 0.30903 0.09888 0.01108 0.00030 0.00000 ( 5)	0.028	0.99999 0.00001 0.00000 0.00000 0.00000 0.00000 0.00000 0.00000 0.00000 0.00000 0.00000 (1)	0.05	1.00000 0.00000 0.00000 0.00000 ( 1)	0.00415	0.00415
59	D			1.00000 0.00000 ( 1)	0.045	1.00000 0.00000 0.00000 ( 1)	0.045	0.00000 0.99365 0.00635 ( 2)	0.047	0.00000 0.00000 0.00003 0.00309 0.05494 0.26658 0.42641 0.22094 0.02776 0.00026 ( 7)	0.053	0.99931 0.00069 0.00000 0.00000 0.00000 0.00000 0.00000 0.00000 0.00000 0.00000 0.00000 (1)	0.05	1.00000 0.00000 0.00000 0.00000 ( 1)	0.00415	0.00415
60	R		*	0.00078 0.99922 ( 2)	0.999	0.00078 0.38917 0.61005 ( 3)	0.999	0.00000 0.00022 0.99978 ( 3)	0.149	0.00000 0.00000 0.00000 0.00000 0.00000 0.00000 0.00024 0.00896 0.15742 0.83337 (10)	0.188	0.00241 0.48822 0.41929 0.07850 0.00996 0.00131 0.00022 0.00005 0.00002 0.00000 0.00001 (2)	0.211	0.13329 0.00000 0.86671 0.00000 ( 3)	0.00415	1
